# Supplementary material for: Effects of a Protocol Combining a Non-Irritating Shampoo and an Adelmidrol-Based Adsorbent Mousse on Seborrhoea and Other Signs and Symptoms Secondary to Canine Atopic Dermatitis: A Multicenter, Open-Label Uncontrolled Clinical Trial
Source: Vet Sci. 2024 May 21;11(6):229. doi: 10.3390/vetsci11060229 (PMC11209480; doi:10.3390/vetsci11060229)
Supplement: Supplementary file 1 [file vetsci-11-00229-s001.zip]

Archive with 2 entries (2 files):
- Supplementary/FileS1.xlsx
- Supplementary/FileS2.xlsx
