# Supplementary material for: Effects of a Protocol Combining a Non-Irritating Shampoo and an Adelmidrol-Based Adsorbent Mousse on Seborrhoea and Other Signs and Symptoms Secondary to Canine Atopic Dermatitis: A Multicenter, Open-Label Uncontrolled Clinical Trial
Source: Vet Sci. 2024 May 21;11(6):229. doi: 10.3390/vetsci11060229 (PMC11209480; doi:10.3390/vetsci11060229)
Supplement: Supplementary file 1 [file vetsci-11-00229-s001.zip › Supplementary/FileS1.xlsx]

## Sheet: DOGS
D0	ID	Breed	Age (y)	body weight (kg)	Sex	Allergy duration	REQ SEBORRHOEA	REQ PRURITUS	REQ OVERGROWTH	REQ NO ORAL THERAPY MODIFICATION	REQ name oral therapy	REQ dosage oral therapy	REQ6 NO MNCL AB MODIFICATION	REQ6 NO IMMUNOTHERAPY MODIFICATION	D0 P-VAS (cm)	D0 MALODOUR	D0 SCALING	D0 GREASINESS	D0 % EXTENT	D0 CADLI EEE SX A	D0 CADLI EEE SX B	D0 CADLI EEE SX C	D0 CADLI EEE SX D	D0 CADLI EEE SX E	D0 CADLI EEE DX A	D0 CADLI EEE DX B	D0 CADLI EEE DX C	D0 CADLI EEE DX D	D0 CADLI EEE DX E	D0 CADLI ALI SX A	D0 CADLI ALI SX B	D0 CADLI ALI SX C	D0 CADLI ALI SX D	D0 CADLI ALI SX E	D0 CADLI ALI DX A	D0 CADLI ALI DX B	D0 CADLI ALI DX C	D0 CADLI ALI DX D	D0 CADLI ALI DX E	D0 SSI MALODOUR	D0 SSI SCALING	D0 SSI GREASINESS	D0 SSI % EXTENT	D0 MUZZLE CS bacteria	D0 MUZZLE CS Malassezia	D0 PINNA CS bacteria	D0 PINNA CS Malassezia	D0 NECK CS bacteria	D0 NECK CS Malassezia
2022-06-15	1	English Bulldog	5	29.8	M	4 y	No	Yes	Yes	Yes	Oclacitinib	0,8 mg/kg SID			8.2	2	1	2	1	3	3	3	4	3	3	3	3	4	3	1	1	1	4	4	1	1	1	4	4	2	0	2	1
2022-06-15	2	Jack Russell Terrier	12	5	Fs	12 y	Yes	Yes	Yes	Yes	Oclacitinib	3,6 mg SID			8	1	2	2	1	5	3	3	3	1	5	3	3	3	1	5	2	1	0	0	5	2	1	0	0	1	2	2	1	2	2
2022-06-20	3	Shih Tzu	11.5	7.6	Mc	5 mo	Yes	Yes	No				Yes		7.8	1	2	3	3	2	2	0	1	3	2	2	0	1	3	0	0	0	0	0	0	0	0	0	0	1	1	2	2	2	0
2022-06-26	4	Mongrel	10	15	Fs	2 y	Yes	Yes	Yes					Yes	6.1	1	0	1	0	0	0	0	0	3	0	0	0	0	3	0	0	0	0	3	0	0	0	0	3	1	1	0	0
2022-06-27	5	French Bouledogue	3.5	17	F	3 mo	Yes	Yes	Yes						7.9	0	0	1	0	0	2	4	0	0	0	3	3	0	0	0	0	0	0	0	0	0	0	0	0	0	0	2	0
2022-06-27	6	Maltese	4.5	6.075	F	2 y	Yes	Yes	No		Oclacitinib	5,4 mg			7.9	1	1	0	0	2	0	0	0	0	3	0	0	0	0	0	0	0	0	3	0	0	0	0	3	1	2	1	2
2022-06-28	7	West Highland White Terrier	9	8.1	M	5 y	Yes	Yes	Yes	Yes	Ciclosporin	5 mg/kg			5.7	1	0	2	1	0	3	1	1	1	3	3	1	1	1	0	3	0	0	0	0	3	0	0	0	1	0	2	1			3	2
2022-06-28	8	West Highland White Terrier	9	9.7	Fs	5 y	Yes	Yes	Yes	Yes	Ciclosporin	5 mg/kg	Yes		6.4	1	0	2	1	0	1	1	2	2	3	1	1	2	2	0	1	1	2	2	0	1	1	2	2	1	0	2	1			2	1
2022-06-28	9	American Staffordshire Terrier	8	25	Fs	4 y	Yes	Yes	No						8	0	1	0	1	3	3	4	2	4	3	3	4	2	4	0	0	4	1	1	0	0	4	1	1	0	1	1	2	1	1
2022-06-30	10	Mongrel	10	29	M	1 y	Yes	No	Yes				Yes		0.5	1	2	0	2	0	0	0	1	1	0	0	0	1	1	0	0	0	2	2	0	0	0	2	2	1	2	0	2
2022-07-01	11	Toy Poodle	14	8	M	11 y	Yes	Yes	Yes	Yes	Oclacitinib	3,6 mg SID			7.8	3	2	1	1	4	3	4	4	3	4	3	4	4	3	3	2	3	4	2	3	2	3	4	2	3	3	1	0	0	0	1	2	1	2
2022-07-04	12	Neapolitan Mastiff	4.5	72.2	M	3 y	Yes	No	Yes	Yes	Oclacitinib	5 mg/kg SID			8.2	3	0	3	3	5	0	0	0	0	5	0	0	0	0	5	0	0	0	0	5	0	0	0	0	3	0	3	3	4	4
2022-07-04	13	American Bully	1.75	18	F	6 mo	Yes	Yes	No	Yes	Oclacitinib	8 mg SID			5.1	0	2	0	0	1	2	1	3	0	1	2	1	0	0	1	0	0	3	3	1	0	0	0	3	0	2	0	0
2022-07-05	14	West Highland White Terrier	1.5	10	F	6 mo	Yes	Yes	No				Yes		7.9	2	0	2	0	0	4	2	0	0	0	4	2	0	0	0	0	0	0	0	0	1	0	0	0	0	0	2	0
2022-07-07	15	Cavalier King Charles Spaniel	8.5	11.5	Fs	3 y	Yes	Yes	Yes	Yes	Ciclosporin	5 mg/kg SID			7.7	3	2	2	1	2	0	0	5	3	2	0	0	5	3	0	0	0	5	5	0	0	0	5	5	3	1	3	1					2	3
2022-07-12	16	American Staffordshire Terrier	3	25	M	2 y	No	Yes	No				Yes		6.8	2	1	0	0	4	3	1	1	0	4	4	2	1	1	0	0	0	0	0	0	0	0	0	0	1	1	0	0	2	1
2022-07-13	17	Labrador Retriever	8	40	Fs	6 y	No	Yes	No					Yes	5.8	1	0	0	0	3	2	0	1	4	3	2	0	1	4	0	0	0	2	4	0	0	0	2	4	1	1	0	1			2	1
2022-07-16	18	Mongrel	4	25	Fs	2 y	No	Yes	No	Yes	Oclacitinib				7.7	1	0	0	0	0	2	2	2	1	0	2	2	2	2	0	1	1	2	0	0	1	1	1	0	1	0	0	0
2022-07-18	19	Cane Corso	6	40	Fs	9 mo	Yes	Yes	No	Yes	Oclacitinib; Prednicortone	0,3 g/kg			3.8	2	0	2	1	0	0	0	4	4	0	0	0	0	4	0	0	0	4	4	0	0	0	4	4	2	0	3	1	1				2	2
2022-07-19	20	Jack Russell Terrier	1	6	F	2 mo	No	Yes	No						4	0	1	0	1	1	4	4	1	1	1	4	4	1	1	0	3	3	0	0	0	3	3	0	0	0	1	0	1
2022-07-21	21	Basset Hound	3	26	F	3 y	Yes	Yes	Yes						4.2	1	0	1	1	1	2	1	1	0	1	2	1	1	0	0	1	2	0	0	0	1	2	0	0	0	0	1	1
2022-07-23	22	Bull Terrier	6.5	28	M	3 y	Yes	Yes	Yes					Yes	5.5	0	1	1	1	2	2	2	2	2	2	2	2	2	2	3	3	3	3	3	3	3	3	3	3	0	2	0	2	1	1	1	1
2022-07-26	23	Dachshund	11	8.9	Fs	9 mo	Yes	No	Yes	Yes	Oclacitinib				5.9	2	2	2	1	2	3	1	3	3	2	3	1	3	3	0	4	0	2	3	0	4	0	2	3	2	2	3	1
2022-07-27	24	Mongrel	1	7.2	M	1 mo	No	Yes	Yes				Yes		5.8	0	0	1	0	0	1	1	2	0	0	1	1	2	0	0	4	4	3	0	0	4	4	3	0	0	0	1	0
2022-08-08	25	Chihuahua	10	5	M	1 y	Yes	Yes	Yes				Yes		4	2	2	2	0	0	3	1	0	1	0	3	1	0	1	4	3	0	0	0	4	3	3	0	3	2	2	2	0					2	0
2022-08-29	26	Mongrel	12.25	9.3	Fs	8 mo	Yes	Yes	Yes	Yes	Oclacitinib	0,58 mg/kg SID			5.6	0	0	1	0	2	3	1	1	2	2	2	1	1	2	0	0	0	0	3	0	0	0	0	3	0	0	1	0
2022-08-30	27	Dachshund	11	3.5	F	5 y	Yes	Yes	Yes	Yes	Oclacitinib	0,5 mg/kg SID			5.2	2	0	2	2	3	3	3	3	3	3	3	3	3	3	3	3	3	2	2	3	3	3	2	2	2	0	3	2
2022-08-31	28	Toy Poodle	2	6	M	newly diagnosed	Yes	Yes	Yes						5.9	0	1	0	1	3	2	0	0	1	2	3	0	0	1	0	0	0	0	0	0	0	0	0	0	0	1	0	1			0	2
2022-09-01	29	Maltese	2.75	2.8	F	1 y	Yes	No	Yes	Yes	Oclacitinib	3,6 mg SID			5.9	1	2	0	0	3	4	4	3	2	3	4	4	3	2	0	0	0	0	0	0	0	0	0	0	0	2	0	1	2	0	1	1	2	0
2022-09-02	30	French Bouledogue	1.5	11	F	7 mo	No	Yes	No	Yes	Ciclosporin	6,8 mg/kg			5.9	0	0	1	0	0	3	0	0	0	0	3	0	0	0	0	0	0	0	0	0	0	0	0	0	0	0	1	0
2022-09-09	31	Mongrel	5	18.15	Mc	3 y	Yes	Yes	Yes	Yes	Oclacitinib				7.6	0	1	2	0	0	0	0	0	0	0	0	3	0	0	0	0	0	0	0	0	0	4	0	0	0	1	2	0
2022-09-14	32	English Bulldog	5	21	M	newly diagnosed	Yes	Yes	Yes						6	0	0	2	0	4	4	4	0	0	4	4	4	0	0	0	0	0	0	0	0	0	0	0	0	0	0	2	0	3	0
2022-09-14	33	Yorkshire Terrier	10	3.7	M	4 y	Yes	Yes	No	Yes	Oclacitinib	3,6 mg BID			5.9	2	2	2	2	1	1	1	3	3	1	1	1	3	3	0	0	0	2	2	0	0	0	2	2	2	2	1	1
2022-09-19	34	Basset Hound	7	35	M	6 y	Yes	Yes	Yes	Yes	Oclacitinib	0,5 mg/kg SID			7.7	2	1	2	2	3	3	3	3	3	3	3	3	3	3	1	0	1	1	1	1	0	1	1	1	2	2	2	2	2	2	2	1	3	3
2022-09-21	35	Shih Tzu	9	8.3	M	4 y	Yes	Yes	No	Yes	Oclacitinib	3,6 mg SID			7.7	2	2	2	1	3	0	0	0	0	3	0	0	0	0	2	0	0	0	0	2	0	0	0	0	1	2	2	1					2	1
2022-09-22	36	English Bulldog	2	30	M	2 y	Yes	Yes	Yes						5.7	2	2	2	2	2	4	3	0	3	2	3	3	0	3	0	0	0	0	0	0	0	0	0	0	1	0	2	2
2022-09-23	37	Shiba Inu	5.5	13.9	M	newly diagnosed	Yes	Yes	No						5.7	0	1	0	0	0	3	3	1	1	0	3	3	1	1	0	1	1	1	2	0	1	1	1	1	0	1	1	0
2022-09-24	38	American Staffordshire Terrier	1.75	22	Fs	3 mo	Yes	No	No	Yes	Oclacitinib	16 mg SID			2.3	0	2	0	1	1	1	1	0	0	1	1	1	0	0	0	0	0	0	0	0	0	0	0	0	0	2	0	0
2022-09-24	39	Mongrel	8	12	Fs	7 y	Yes	No	No						2.6	0	2	0	1	0	0	0	0	0	0	0	0	0	0	0	0	0	0	0	0	0	0	0	0	0	2	0	0
2022-09-27	40	Mongrel	11	4.5	F	4 y	No	Yes	Yes	Yes	Oclacitinib				5.8	2	2	2	2	4	4	4	4	4	4	4	4	4	4	4	4	4	4	4	4	4	4	4	4	2	2	2	1
2022-09-28	41	Mongrel	13	12	Fs	12 y	Yes	Yes	No	Yes	Oclacitinib	8 mg SID	Yes		6	3	3	1	3	0	3	0	4	2	0	3	1	4	2	0	3	4	3	4	0	3	3	3	4	3	3	0	3
2022-10-04	42	German Shepherd	4	45	F	1 y	No	Yes	Yes				Yes		7.6	1	1	0	0	3	3	3	0	3	3	3	3	0	3	0	0	0	0	3	0	0	0	0	3	1	1	0	0
2022-10-07	43	Toy Poodle	7.5	5.25	Fs	6 y	Yes	No	No						3.6	0	2	0	1	1	0	0	1	1	1	0	0	1	1	0	0	0	0	0	0	0	0	0	0	0	2	0	1
2022-10-13	44	French Bouledogue	4	13.4	Fs	3 mo	No	Yes	Yes						4.1	3	0	0	0	2	2	1	0	0	2	2	1	0	0	1	2	1	2	2	0	2	1	2	2	3	0	0	0
2022-10-20	45	Jack Russell Terrier	1	8	M	6 mo	No	Yes	Yes	Yes	Oclacitinib	0,67 mg/kg SID			7.8	0	1	0	1	0	0	0	0	2	0	0	0	0	3	0	0	0	0	0	0	0	0	0	0	0	1	0	0
2022-10-27	46	Mongrel	1	19	M	1 mo	No	Yes	Yes						5.9	1	0	0	1	0	2	0	0	4	0	2	0	0	4	0	0	0	0	2	0	0	0	0	2	2	0	0	1
[truncated: 138 more columns]

## Sheet: LEGEND
REQ	prerequisite
								D0
CADLI								D7
EEE	erythema-excoriation-erosion							D14
ALI	alopecia-lichenification-hyperpigmentation							D14 - survey
CADLI Body areas								V28
A	head and pinnae							dog owner
B	forefeet							missing datum
C	hind feet
D	ventral thorax and axillae
E	ventral abdomen and inguinal region
skin seborrhoeic index (SSI)
malodour
0	absent
1	perceptible in proximity to the animal
2	perceptible at some distance from the animal
3	strong even at some distance
scaling
0	absent
1	mild
2	moderate
3	severe
greasiness
0	absent
1	mild
2	moderate
3	severe
extent of the affected area
0	<20%
1	20-50%
2	50-75%
3	>75%
Cytological score (CS)
batteri e infiltrato infiammatorio
0	absent
1	occasional
2	present in low numbers
3	present in larger numbers
4	massive
malassezia
0	absent
1	occasional
2	present in low numbers
3	present in larger numbers
4	massive
owner evaluation (OE)
veterinarian evaluation (VE)
