# Supplementary material for: Effects of a Protocol Combining a Non-Irritating Shampoo and an Adelmidrol-Based Adsorbent Mousse on Seborrhoea and Other Signs and Symptoms Secondary to Canine Atopic Dermatitis: A Multicenter, Open-Label Uncontrolled Clinical Trial
Source: Vet Sci. 2024 May 21;11(6):229. doi: 10.3390/vetsci11060229 (PMC11209480; doi:10.3390/vetsci11060229)
Supplement: Supplementary file 1 [file vetsci-11-00229-s001.zip › Supplementary/FileS2.xlsx]

## Sheet: SSI
	D0	D14	D14 (cont.)	D28
Not co-treated	2.6	1.4	1.5	0.6	Mean
Co-treated	4.6	2.1	2	1.2	Mean
	0.34	0.34	0.43	0.6	StdErr
	0.44	0.37	0.41	0.37	StdErr
	D0	D07	D14	D14 (cont.)	D28
Not co-treated	2.7	2.1	1.4	0.8	0.7	Mean
Co-treated	4.7	3.3	2.6	2.2	1.7	Mean
	0.63	0.65	0.6	0.48	0.49	StdErr
	0.47	0.48	0.39	0.46	0.57	StdErr

## Sheet: P-VAS
	D0	D07	D14	D14 (cont.)	D28
Not co-treated	5.9	3.8	3	2.7	1.7	Mean
Co-treated	6.8	4.7	4.1	3.6	2.8	Mean
	0.45	0.71	0.53	0.78	0.94	StdErr
	0.19	0.43	0.36	0.37	0.49	StdErr

## Sheet: CADLI
	D0	D14	D14 (cont.)	D28
Not co-treated	10.2	6.1	6.5	2.7	Mean
Co-treated	15	9.4	9.2	5.4	Mean
	1.73	1.89	2.88	2.09	StdErr
	1.52	1.38	1.7	1.32	StdErr
	D0	D14	D14 (cont.)	D28
Not co-treated	7.7	4.8	5.3	2.1	Mean
Co-treated	8.9	5.3	5.2	3.7	Mean
	1.28	1.39	2.06	1.53	StdErr
	0.85	0.69	0.88	1.17	StdErr
	D0	D14	D14 (cont.)	D28
Not co-treated	2.5	1.3	1.25	0.57	Mean
Co-treated	6.1	4	4	1.73	Mean
	0.87	0.62	0.84	0.57	StdErr
	0.9	0.81	0.94	0.43	StdErr
